# Supplementary material for: Exploring Novel Biomarkers for an Acute Coronary Syndrome Diagnosis Utilizing Plasma Metabolomics
Source: Int J Mol Sci. 2024 Jun 18;25(12):6674. doi: 10.3390/ijms25126674 (PMC11204280; doi:10.3390/ijms25126674)
Supplement: Supplementary file 1 [file ijms-25-06674-s001.zip]

Archive with 1 entries (1 files):
- ijms-3022894-supplementary.pptx
